# Supplementary material for: Bat Accelerated Regions Identify a Bat Forelimb Specific Enhancer in the HoxD Locus
Source: PLoS Genet. 2016 Mar 28;12(3):e1005738. doi: 10.1371/journal.pgen.1005738 (PMC4809552; doi:10.1371/journal.pgen.1005738)
Supplement: S1 Table — BAR ID, ChIP-seq datasets where they originated from, ChIP-seq peak coordinates (mm10), PhastCons coordinates (mm10), PhyloP scores, p-Value (see computational methods), False Discovery Rates (FDR), and all genes within 1Mb upstream and downstream of BAR element are shown. The 38 BARs near limb-specific genes are highlighted in red font. The five mouse BARs that were found within gene deserts (gene desert defined by distance to a TSS that is greater than 500kb in either direction) are depicted with green highlighting. The M. lucifugus and mouse BARs chosen for enhancer assays are in bold and their primer sequences used for cloning are in the subsequent worksheet. To identify the nearest gene, we used LiftOver of the M. lucifugus sequence to mm9 coordinates. (XLSX) [file pgen.1005738.s003.xlsx]

## Sheet: S1. BARs Identified
Supplemental Table S1. BARs identified through our computational pipeline
BAR ID	Chip-Seq Data Sets	Enhancer ChIP-Seq Peaks (mm10)	PhastCon Element (mm10)	phyloP_score	p-value	FDR	Genes 1Mb Upstream/Downstream	mm10_chrom	mm10_start	mm10_stop	region_id	GREAT_mm9_genes	coord_id	Gene Deserts >500kb
1	H3K27ac_hindlimb	chr17:12227280-12227831	chr17: 12227607-12228123	20	1e-20	1.082e-17	Sod2 Mas1 Airn Slc22a3 Acat3 Tcp1 Slc22a1 Mrpl18 Agpat4 Pnldc1 Map3k4 Slc22a2 Acat2 Igf2r Park2 Wtap Tcp10	chr17	12227607	12228123	chr17_57	Map3k4 (+90795), Agpat4 (+108581)	chr17: 12227607-12228123
2	H3K27ac_hindlimb_forelimb	chr1:91844050-91846020	chr1: 91845025-91845225	20	1e-20	8.49e-18	Espnl Twist2 Ube2f Fam132b Asb1 Ramp1 Mlph Lrrfip1 Myeov2 Traf3ip1 Per2 Hes6 Scly Ilkap Hdac4 Ndufa10 Gpc1	chr1	91845025	91845225	chr1_819	AK028549 (-42188), Hdac4 (+303369)	chr1: 91845025-91845225
3	H3K27ac_whole limb, H3K27ac_hindlimb_forelimb	chr3:5326839-5329997, chr3:5349122-5350687	chr3: 5320701-5358677	20	1e-20	6.46e-18	Zfhx4	chr3	5320701	5358677	chr3_2	Zfhx4 (+121135), Pxmp3 (+236550)	chr3: 5320701-5358677
4	H3K27ac_hindlimb	chr3:37769592-37770067	chr3: 37769126-37769766	20	1e-20	6.46e-18	Gm5148 4932438A13Rik Bbs12 Nudt6 Ankrd50 Cetn4 Fgf2 Spata5 Spry1	chr3	37769126	37769766	chr3_271	Gm5148 (-45086), Ankrd50 (+686401)	chr3: 37769126-37769766
5	H3K27ac_whole limb, H3K27ac_hindlimb_forelimb	chr4:17852653-17854603	chr4: 17854148-17854710	20	1e-20	9.21e-18	Mmp16	chr4	17854148	17854710	chr4_87	Cngb3 (-1426421), Mmp16 (+947)	chr4: 17854148-17854710
6	p300_whole limb, H3K27ac_whole limb, H3K27ac_hindlimb_forelimb	chr7:37334715-37339132	chr7: 37338042-37338444	20	1e-20	1.093e-17	Tshz3 1600014C10Rik Plekhf1 Ccne1 Uri1 Pop4 Zfp536	chr7	37338042	37338444	chr7_341	Zfp536 (+431509), Tshz3 (+640125)	chr7: 37338042-37338444
7	H3K27ac_hindlimb	chr12:41314749-41315609	chr12: 41315104-41315629	15.955	1.10917e-16	1.07368e-13	Dock4 Immp2l Zfp277 Lrrn3	chr12	41315104	41315629	chr12_337	Lrrn3 (+170384), Immp2l (+291277)	chr12: 41315104-41315629
8	H3K27ac_hindlimb	chr7:36978127-36978411	chr7: 36977744-36979003	14.218	6.05341e-15	3.30819e-12	Tshz3 Uri1 Zfp536	chr7	36977744	36979003	chr7_340	Tshz3 (+280256), Zfp536 (+791378)	chr7: 36977744-36979003
9	H3K27ac_hindlimb_forelimb	chr9:35420765-35422815	chr9: 35422016-35422557	13.441	3.62243e-14	4.10421e-11	Rpusd4 Fam118b 4930581F22Rik Pus3 St3gal4 Cdon Kirrel3 Foxred1 Dcps Ddx25 Srpr Pate2 9230110F15Rik Tirap Pate4 Hyls1	chr9	35422016	35422557	chr9_304	Cdon (-29758), Rpusd4 (+154406)	chr9: 35422016-35422557
10	H3K27Ac_whole limb, H3K27Ac_hindlimb_forelimb	chr13:57449205-57451732	chr13: 57450494-57450585	12.814	1.53462e-13	1.58833e-10	Smad5 Hnrnpa0 Hnrnpk Idnk 2210016F16Rik Trpc7 Gkap1 Ubqln1 Fbxl21 Rmi1 Spock1 Tgfbi Kif27	chr13	57450494	57450585	chr13_545	Trpc7 (-554952), Spock1 (+457792)	chr13: 57450494-57450585
11	H3K27Ac_whole limb, H3K27Ac_hindlimb_forelimb	chr11:11824983-11837397	chr11: 11836728-11836993	12.775	1.6788e-13	2.22945e-10	Fignl1 Ddc Ikzf1 Zpbp 4930415F15Rik Vwc2 Cobl Grb10	chr11	11836728	11836993	chr11_65	Fignl1 (-27899), Ddc (+53547)	chr11: 11836728-11836993
12	H3K27ac_hindlimb	chr15:86366509-86367060	chr15: 86366980-86367346	11.808	1.55597e-12	1.50773e-09	Gtse1 Tbc1d22a Cdpf1 Atxn10 Gramd4 Cerk Ppara Celsr1 Pkdrej Wnt7b Trmu Ttc38	chr15	86366980	86367346	chr15_690	Fam19a5 (-1258067), Tbc1d22a (+152704)	chr15: 86366980-86367346
13	H3K27Ac_hindlimb_forelimb	chr3:8707791-8710207	chr3: 8708971-8709236	11.515	3.05492e-12	1.31565e-09	Zbtb10 Hey1 Stmn2 Mrps28 Pag1 Zfp704 Tpd52	chr3	8708971	8709236	chr3_24	Hey1 (-42066), Mrps28 (+214753)	chr3: 8708971-8709236
14	H3K27Ac_whole limb, H3K27Ac_hindlimb_forelimb	chr8:87708150-87709381	chr8: 87707737-87708277	11.211	6.15177e-12	5.2167e-09	Heatr3 Cbln1 Papd5 Lonp2 N4bp1 Cyld Siah1a Brd7 Zfp423 Adcy7 Snx20 Nkd1 Gm10638 Cnep1r1 Nod2	chr8	87707737	87708277	chr8_665	4933402J07Rik (+144100), Zfp423 (+251588)	chr8: 87707737-87708277
15	H3K27Ac_whole limb, H3K27Ac_hindlimb_forelimb	chr11:6474497-6476797	chr11: 6467579-6476087	11.089	8.14704e-12	5.40964e-09	Ppia Gck Dbnl Pgam2 Urgcp Xbp1 Aebp1 Ccm2 Zmiz2 Purb Igfbp3 Polm Rps15a-ps6 Ramp3 Nudcd3 Ykt6 Adcy1 H2afv Myo1g Camk2b Ogdh2210015D19Rik Gm11978 Npc1l1 Ccdc117 Tmed4 Nacad Ddx56 Mrps24 Pold2 Tbrg4	chr11	6467579	6476087	chr11_61	H2afv (-27390), Purb (+4084)	chr11: 6467579-6476087
16	H3K27Ac_hindlimb	chr18:81602481-81602834	chr18: 81602206-81602640	10.519	3.02691e-11	3.32052e-08	Zfp236 Atp9b Galr1 Nfatc1 Mbp Sall3	chr18	81602206	81602640	chr18_1038	Sall3 (-615845), Galr1 (+777007)	chr18: 81602206-81602640	Gene Desert
17	p300_whole limb, H3K27Ac_whole limb, H3K27Ac_hindlimb_forelimb	chr14:21439455-21444249	chr14: 21442445-21442468	10.51	3.0903e-11	3.45804e-08	Synpo2l 1700112E06Rik Zfp503 Samd8 Dusp13 Comtd1 Ppp3cb Ap3m1 Vcl Usp54 Sec24c Zswim8 Ttc18 Camk2g Mss51 Kat6b Vdac2 Chchd1 Plau Fut11 Ndst26230400D17Rik Anxa7 Adk	chr14	21442445	21442468	chr14_162	Myst4 (-57397), Adk (+389824)	chr14: 21442445-21442468
18	H3K27Ac_whole limb, H3K27Ac_hindlimb_forelimb	chr3:37722328-37725063	chr3: 37722695-37723559	10.27	5.37032e-11	1.73461e-08	Gm5148 4932438A13Rik Bbs12 Nudt6 Ankrd50 Cetn4 Fgf2 Spata5 Spry1	chr3	37722695	37723559	chr3_267	Gm5148 (+1233), Spry1 (+83177)	chr3: 37722695-37723559
19	H3K27Ac_forelimb	chr1:38263118-38263469	chr1: 38262359-38263461	10.032	9.28966e-11	3.94346e-08	Inpp4a Mgat4a Tsga10 2010300C02Rik Eif5b Aff3 Lipt1 Unc50 Pdcl3 Mitd1 4930594C11Rik Npas2 Txndc9 Chst10 Cnga3 Rev1 Mrpl30 Lonrf2 Coa5	chr1	38262359	38263461	chr1_125	Rev1 (-133248), Aff3 (+402045)	chr1: 38262359-38263461
20	H3K27Ac_hindlimb_forelimb	chr9:37145065-37147365	chr9: 37146938-37147485	9.983	1.03992e-10	5.89115e-08	Spa17 Nrgn Hepacam Fez1 Msantd2 Robo4 Esam Stt3a Robo3 Ccdc15 Ei24 Siae Tmem218 Chek1 Slc37a2 Tbrg1 Pknox2 Vsig2	chr9	37146938	37147485	chr9_331	Pknox2 (+102), Fez1 (+303550)	chr9: 37146938-37147485
21	H3K27Ac_hindlimb_forelimb	chr3:8707791-8710207	chr3: 8710005-8710633	9.881	1.31522e-10	3.39854e-08	Zbtb10 Hey1 Stmn2 Mrps28 Pag1 Zfp704 Tpd52	chr3	8710005	8710633	chr3_25	Hey1 (-43281), Mrps28 (+213538)	chr3: 8710005-8710633
22	H3K27Ac_hindlimb_forelimb	chr3:37569307-37570824	chr3: 37569806-37570345	9.548	2.83139e-10	6.09693e-08	Gm5148 4932438A13Rik Bbs12 Ccna2 Nudt6 Ankrd50 Cetn4 Bbs7 Fgf2 Spata5 Trpc3 Spry1	chr3	37569806	37570345	chr3_261	Spry1 (-69874), Spata5 (+149796)	chr3: 37569806-37570345
23	p300_whole limb, H3K27Ac_whole limb, H3K27Ac_hindlimb_forelimb	chr6:72188226-72190014	chr6: 72189017-72189223	9.385	4.12098e-10	5.27897e-07	Tmsb10 Ggcx Elmod3 Rnf103 Smyd1 Retsat Reep1 Kcmf1 Krcc1 Tmem150a Vamp8 Dnah6 Atoh8 Mrpl35 Tgoln1 Polr1a Vamp5 Mat2a Tcf7l1 Ptcd3 0610030E20RikRnf181 Immt St3gal5 Rmnd5a Capg Chmp3 Kdm3a Usp39	chr6	72189017	72189223	chr6_897	Atoh8 (+46457), St3gal5 (+91507)	chr6: 72189017-72189223
24	p300_whole limb, H3K27Ac_whole limb, H3K27Ac_hindlimb_forelimb	chr18:80554211-80556156	chr18: 80554828-80555232	9.054	8.8308e-10	4.84369e-07	Gm16286 Atp9b Adnp2 Nfatc1 Gm2176 Rbfa Pqlc1 Pard6g Hsbp1l1 Sall3 Ctdp1	chr18	80554828	80555232	chr18_1018	Ctdp1 (-85363), Nfatc1 (+153143)	chr18: 80554828-80555232
25	p300_whole limb, H3K27Ac_hindlimb_forelimb	chr7:70744072-70744790	chr7: 70744105-70744684	8.914	1.21899e-09	4.44119e-07	Nr2f2	chr7	70744105	70744684	chr7_498	Nr2f2 (-383802), Mctp2 (+1562200)	chr7: 70744105-70744684
26	p300_whole limb, H3K27Ac_hindlimb_forelimb	chr8:89388801-89389202, chr8:89389219-89390069	chr8: 89388779-89389305	8.674	2.11836e-09	8.98185e-07	Tox3 Cyld Snx20 Nkd1 Sall1 Nod2	chr8	89388779	89389305	chr8_730	Sall1 (-344880), Tox3 (+959210)	chr8: 89388779-89389305
27	H3K27Ac_hindlimb_forelimb	chr7:70789362-70790216	chr7: 70788912-70790131	8.492	3.22107e-09	8.80157e-07	Nr2f2	chr7	70788912	70790131	chr7_500	Nr2f2 (-428929), Mctp2 (+1517073)	chr7: 70788912-70790131
28	H3K27Ac_hindlimb	chr3:8865910-8866714	chr3: 8865958-8866609	8.024	9.46237e-09	1.74648e-06	Zbtb10 Hey1 Stmn2 Mrps28 Pag1 Zfp704 Tpd52	chr3	8865958	8866609	chr3_30	Hey1 (-199246), Mrps28 (+57573)	chr3: 8865958-8866609
29	p300_whole limb	chr2:28797355-28798256	chr2: 28797382-28798703	7.928	1.18032e-08	1.26176e-05	Ralgds Fcnb Ntng2 Ak8 Setx 1700007K13Rik Tsc1 Gtf3c5 Barhl1 Med27 Gbgt1 Ppp1r26 Mrps2 1700026L06Rik Gm13547 6530402F18Rik Rapgef1 Trub2 Col5a1 Ttf1 CelGtf3c4 Coq4 Olfm1 Ddx31	chr2	28797382	28798703	chr2_150	Gtf3c4 (+42317), Ak8 (+97882)	chr2: 28797382-28798703
30	H3K27Ac_whole limb, H3K27Ac_hindlimb_forelimb	chr18:84540476-84541158	chr18: 84541057-84543871	7.658	2.19786e-08	8.03684e-06	Cndp2 Cyb5 Fbxo15 Tshz1 Zfp407 Timm21 Fam69c Zadh2 Cndp1	chr18	84541057	84543871	chr18_1093	Zfp407 (+47040), Zadh2 (+454306)	chr18: 84541057-84543871
31	H3K27Ac_forelimb	chr8:89412037-89412333	chr8: 89412095-89412621	7.431	3.70681e-08	1.04779e-05	Tox3 Cyld Snx20 Nkd1 Sall1 Nod2	chr8	89412095	89412621	chr8_731	Sall1 (-368196), Tox3 (+935894)	chr8: 89412095-89412621
32	p300_whole limb, H3K27Ac_hindlimb_forelimb	chr7:70624564-70626619	chr7: 70625277-70625448	7.176	6.66807e-08	1.45764e-05	Nr2f2	chr7	70625277	70625448	chr7_494	Nr2f2 (-264770), Mctp2 (+1681232)	chr7: 70625277-70625448
33	H3K27Ac_whole limb, H3K27Ac_hindlimb_forelimb	chr2:30061280-30063948	chr2: 30062653-30062676	7.108	7.7983e-08	4.16819e-05	Fam73b Nup188 Wdr34 Sh3glb2 Ntng2 Pkn3 Crat Asb6 Dolk D2Wsu81e Setx Gle1 Cercam Ptges 1700084E18Rik Endog Lrrc8a Usp20 Zer1 Med27 Gm135476530402F18Rik Prrx2 Ier5l Fnbp1 Ppp2r4 Dolpp1 Odf2 Tbc1d13 Zdhhc12 Rapgef1 Trub2Urm1 Set BC005624 Ttf1 1700001O22Rik Coq4 Phyhd1 Sptan1 Ntmt1 CstadTor1b Slc27a4 Ccbl1	chr2	30062653	30062676	chr2_162	Pkn3 (-16101), Set (+622)	chr2: 30062653-30062676
34	H3K27Ac_hindlimb	chr12:27502696-27503233	chr12: 27502773-27502992	7.101	7.92501e-08	3.83571e-05	Sox11	chr12	27502773	27502992	chr12_209	Sox11 (-160165), Dcdc2c (+1045454)	chr12: 27502773-27502992
35	H3K27Ac_whole limb, H3K27Ac_hindlimb_forelimb	chr11:12034797-12039068	chr11: 12036049-12036155	7.085	8.22243e-08	3.63979e-05	Fignl1 Ddc Ikzf1 Zpbp 4930415F15Rik Vwc2 Cobl Grb10	chr11	12036049	12036155	chr11_70	Ddc (-145694), Grb10 (+1318)	chr11: 12036049-12036155
36	H3K27Ac_hindlimb	chr7:37375022-37376511	chr7: 37374642-37375173	7.017	9.61612e-08	1.75174e-05	Tshz3 1600014C10Rik Plekhf1 Ccne1 Uri1 Pop4 Zfp536	chr7	37374642	37375173	chr7_342	Zfp536 (+394844), Tshz3 (+676790)	chr7: 37374642-37375173
37	H3K27Ac_whole limb, H3K27Ac_hindlimb_forelimb	chr4:17852653-17854603	chr4: 17854015-17854076	7.014	9.68278e-08	4.45892e-05	Mmp16	chr4	17854015	17854076	chr4_86	Cngb3 (-1426804), Mmp16 (+564)	chr4: 17854015-17854076
38	H3K27Ac_whole limb, H3K27Ac_hindlimb_forelimb	chr13:8870254-8872154	chr13: 8871721-8871859	6.817	1.52405e-07	7.88697e-05	Dip2c Idi2 Adarb2 Wdr37 Zmynd11 Gtpbp4 Idi1 Larp4b	chr13	8871721	8871859	chr13_11	Idi1 (-13816), Wdr37 (-748)	chr13: 8871721-8871859
39	H3K27Ac_forelimb	chr8:89308306-89308607	chr8: 89307840-89311104	6.797	1.59588e-07	3.38326e-05	Tox3 Cyld Brd7 Adcy7 Snx20 Nkd1 Sall1 Nod2	chr8	89307840	89311104	chr8_723	Sall1 (-265310), Tox3 (+1038780)	chr8: 89307840-89311104
40	H3K27Ac_hindlimb_forelimb	chr8:89501712-89502640	chr8: 89501525-89502013	6.595	2.54097e-07	4.30949e-05	Tox3 Cyld Snx20 Nkd1 Sall1 Nod2	chr8	89501525	89502013	chr8_736	Sall1 (-457607), Tox3 (+846483)	chr8: 89501525-89502013
41	H3K27Ac_hindlimb_forelimb	chr10:17235776-17237634	chr10: 17236031-17236080	6.581	2.62422e-07	0.000264784	Heca Abracl Cited2 Txlnb Reps1 Ccdc28a	chr10	17236031	17236080	chr10_120	Cited2 (-487172), Nmbr (+2475767)	chr10: 17236031-17236080
42	H3K27Ac_whole limb, H3K27Ac_hindlimb_forelimb	chr4:55004561-55005949, chr4:55026145-55026531	chr4: 54997477-55026531	6.394	4.03645e-07	0.000123919	Zfp462 Rad23b Klf4	chr4	54997477	55026531	chr4_373	Rad23b (-338038), Zfp462 (+64059)	chr4: 54997477-55026531
43	H3K27Ac_hindlimb	chr6:51857445-51857734	chr6: 51840057-51858080	6.338	4.59198e-07	0.000294116	Hnrnpa2b1 Tax1bp1 Hoxa10 Hoxa5 Cbx3 Hoxa7 Snx10 Jazf1 Skap2 Nfe2l3 Hoxa2 Hibadh	chr6	51840057	51858080	chr6_635	Skap2 (+163480), Snx10 (+325166)	chr6: 51840057-51858080
44	H3K27Ac_hindlimb	chr11:11931999-11933467	chr11: 11933009-11933203	6.296	5.05825e-07	0.000167934	Fignl1 Ddc Ikzf1 Zpbp 4930415F15Rik Vwc2 Cobl Grb10	chr11	11933009	11933203	chr11_67	Ddc (-42698), Grb10 (+104314)	chr11: 11933009-11933203
45	H3K27Ac_whole limb, H3K27Ac_hindlimb_forelimb	chr7:67825824-67827756	chr7: 67827353-67827643	6.229	5.90201e-07	8.38552e-05	Lysmd4 Fam169b Mef2a Adamts17 Arrdc4 Lrrc28 Igf1r Ttc23 Pgpep1l Synm	chr7	67827353	67827643	chr7_459	Igf1r (-124759), Synm (-67756)	chr7: 67827353-67827643
46	H3K27Ac_forelimb	chr7:84110179-84110549	chr7: 84109356-84110233	6.212	6.13762e-07	8.38552e-05	Stard5 1700026D08Rik 9930013L23Rik Zfand6 Arnt2 Fah Abhd17c Tmc3 Il16 Mesdc1 Mesdc2	chr7	84109356	84110233	chr7_620	9930013L23Rik (-23290), Fam108c (+42098)	chr7: 84109356-84110233
47	H3K27Ac_hindlimb	chr12:40693885-40694570	chr12: 40693882-40694265	6.129	7.43019e-07	0.000239748	Lsmem1 Dock4 Immp2l Zfp277 Arl4a Scin Ifrd1 Lrrn3	chr12	40693882	40694265	chr12_328	Immp2l (-330016), Dock4 (+248021)	chr12: 40693882-40694265
48	H3K27Ac_whole limb, H3K27Ac_hindlimb_forelimb	chrX:58029581-58032557, chrX:58037971-58039323, chrX:58027648-58028140	chrX: 58025076-58046140	6.089	8.14704e-07	0.000448087	Snord61 Zic3 Gpr101 Arhgef6 Brs3 Htatsf1 Rbmx 4930550L24Rik	chrX	58025076	58046140	chrX_232	4930550L24Rik (-875853), Zic3 (+4980)	chrX: 58025076-58046140
49	H3K27Ac_whole limb	chr18:77564711-77565461	chr18: 77558364-77566107	6.085	8.22243e-07	0.0002255	Slc14a1 Pias2 Atp5a1 Gm7276 Slc14a2 Loxhd1 Ier3ip1 St8sia5 Hdhd2 Haus1 Katnal2 Rnf165 Pstpip2 8030462N17Rik	chr18	77558364	77566107	chr18_935	Rnf165 (+2900), Loxhd1 (+280278)	chr18: 77558364-77566107
50	H3K27Ac_whole limb	chr7:66449864-66450414	chr7: 66450229-66450362	6.071	8.4918e-07	0.000103128	Snrpa1 Lysmd4 Pcsk6 Mef2a Lins Lrrk1 Adamts17 Tm2d3 Tarsl2 Chsy1 Aldh1a3 Asb7 Vimp Cers3	chr7	66450229	66450362	chr7_436	Aldh1a3 (-22819), Asb7 (+239265)	chr7: 66450229-66450362
51	H3K27Ac_forelimb	chr3:102165277-102165924	chr3: 102165789-102165814	6.049	8.93305e-07	0.000141586	Mab21l3 Ngf Dennd2c Tshb Vangl1 Csde1 Slc22a15 Cd2 Nras Casq2 Igsf3 Atp1a1 Tspan2 Nhlh2 Sike1	chr3	102165789	102165814	chr3_1170	Vangl1 (+38891), Casq2 (+79292)	chr3: 102165789-102165814
52	H3K27Ac_hindlimb_forelimb	chr7:70747367-70749379	chr7: 70748142-70749453	6.016	9.63829e-07	0.000105347	Nr2f2	chr7	70748142	70749453	chr7_499	Nr2f2 (-388205), Mctp2 (+1557797)	chr7: 70748142-70749453
53	H3K27Ac_hindlimb_forelimb	chr3:41603763-41604070	chr3: 41603748-41603769	6.006	9.86279e-07	0.000141586	Pgrmc2 Sclt1 1700034I23Rik D3Ertd751e Plk4 Hspa4l Phf17 3110057O12Rik Larp1b Slc25a31 Mfsd8 Gm10731 Intu	chr3	41603748	41603769	chr3_343	Phf17 (+48025), Sclt1 (+138755)	chr3: 41603748-41603769
54	H3K27Ac_hindlimb	chr17:84161565-84161880	chr17: 84161629-84161740	5.839	1.44877e-06	0.000783786	Zfp36l2 Prepl Haao Camkmt Pkdcc Cox7a2l Thada Lrpprc Slc3a1 Dync2li1 Mta3 Kcng3 1110020A21Rik Ppm1b Plekhh2 Eml4	chr17	84161629	84161740	chr17_942	Haao (-314895), Zfp36l2 (+26262)	chr17: 84161629-84161740
55	H3K27Ac_hindlimb_forelimb	chr8:87064251-87065073	chr8: 87063954-87064564	5.805	1.56675e-06	0.000221434	Cbln1 Lonp2 Abcc12 N4bp1 Siah1a Zfp423 Gm10638	chr8	87063954	87064564	chr8_653	N4bp1 (-179001), Cbln1 (+408333)	chr8: 87063954-87064564
56	p300_whole limb, H3K27Ac_hindlimb_forelimb	chr3:8822401-8824569	chr3: 8824042-8824728	5.787	1.63305e-06	0.00021099	Zbtb10 Hey1 Stmn2 Mrps28 Pag1 Zfp704 Tpd52	chr3	8824042	8824728	chr3_28	Hey1 (-157347), Mrps28 (+99472)	chr3: 8824042-8824728
57	H3K27Ac_whole limb, H3K27Ac_whole limb, H3K27Ac_hindlimb_forelimb	chr18:83066195-83071556	chr18: 83068177-83068218	5.778	1.66725e-06	0.000365794	Zfp236 Galr1 Tshz1 Zfp516 4930592I03Rik Mbp	chr18	83068177	83068218	chr18_1054	Zfp516 (+153566), Tshz1 (+1018364)	chr18: 83068177-83068218
58	H3K27Ac_hindlimb	chr9:41395390-41397400	chr9: 41395530-41396053	5.778	1.66725e-06	0.000629664	Sorl1 Tecta Hspa8 Sc5d 2610203C20Rik Clmp 4931429I11Rik Ubash3b Gramd1b	chr9	41395530	41396053	chr9_354	Ubash3b (-238298), Sorl1 (+728497)	chr9: 41395530-41396053
59	H3K27Ac_hindlimb	chr3:9497590-9497893	chr3: 9497506-9497635	5.718	1.91426e-06	0.000224838	Zbtb10 Zfand1 Hey1 Fabp5 Slc10a5 Stmn2 Pmp2 Mrps28 Fabp4 Snx16 Pag1 Zfp704 Tpd52 Impa1	chr3	9497506	9497635	chr3_31	Zfp704 (+112514), Zbtb10 (+247004)	chr3: 9497506-9497635
60	H3K27Ac_hindlimb_forelimb	chr1:38436923-38438520	chr1: 38438478-38440300	5.696	2.01372e-06	0.000569884	Rpl31 Mgat4a Tsga10 2010300C02Rik Tbc1d8 Eif5b Aff3 Lipt1 Unc50 Pdcl3 Mitd1 4930594C11Rik Npas2 Txndc9 Chst10 Rev1 Mrpl30 Lonrf2	chr1	38438478	38440300	chr1_129	Rev1 (-309727), Aff3 (+225566)	chr1: 38438478-38440300
61	H3K27Ac_hindlimb_forelimb	chr5:29315092-29315393	chr5: 29314769-29315827	5.505	3.12608e-06	0.00204446	Nom1 Ept1 Shh Dnajb6 Rnf32 Drc1 9530036O11Rik Lmbr1 Hadhb Hadha Rbm33 Ube3c Tyms Gm5129 Gareml	chr5	29314769	29315827	chr5_127	Shh (-848197), Lmbr1 (+63092), Rnf32 (+117372)	chr5: 29314769-29315827
62	H3K27Ac_hindlimb_forelimb	chr8:87745206-87748143	chr8: 87744821-87745447	5.438	3.64754e-06	0.000441873	Heatr3 Cbln1 Papd5 N4bp1 Cyld Siah1a Brd7 Zfp423 Adcy7 Snx20 Nkd1 Gm10638 Cnep1r1 Nod2	chr8	87744821	87745447	chr8_670	4933402J07Rik (+181227), Zfp423 (+214461)	chr8: 87744821-87745447
63	H3K27Ac_whole limb, H3K27Ac_hindlimb_forelimb	chr3:55781828-55788178	chr3: 55779672-55786788	5.394	4.03645e-06	0.000434592	Rfxap Smad9 Dclk1 Sertm1 Ccna1 Spg20 Ccdc169 Nbea	chr3	55779672	55786788	chr3_511	Mab21l1 (+720), Nbea (+400471)	chr3: 55779672-55786788
64	H3K27Ac_hindlimb_forelimb	chr12:5551299-5554050	chr12: 5552764-5553165	5.361	4.35512e-06	0.00105394	BC068281 Fam228a Fkbp1b 0610009D07Rik Klhl29 Mfsd2b Itsn2 Atad2b 2810032G03Rik Fam228b Pfn4 Ubxn2a	chr12	5552764	5553165	chr12_57	Apob (-2424712), Klhl29 (-177283)	chr12: 5552764-5553165
65	H3K27Ac_whole limb, H3K27Ac_hindlimb	chr11:36677448-36678348	chr11: 36673783-36681283	5.338	4.59198e-06	0.00121963	Wwc1 Fbll1 Tenm2 Rars Slit3 Pank3	chr11	36673783	36681283	chr11_371	Wwc1 (-697444), Odz2 (+266710)	chr11: 36673783-36681283
66	H3K27Ac_whole limb, H3K27Ac_hindlimb_forelimb	chr8:89654733-89656228	chr8: 89655443-89656693	5.332	4.65586e-06	0.000493521	Tox3 Cyld Sall1 Nod2	chr8	89655443	89656693	chr8_742	Sall1 (-611906), Tox3 (+692184)	chr8: 89655443-89656693	Gene Desert
67	H3K27Ac_hindlimb_forelimb	chr2:27744520-27746990	chr2: 27746125-27746233	5.329	4.68813e-06	0.00167054	Cacfd1 Ralgds Fcnb Ak8 Fam163b Vav2 1700007K13Rik Tsc1 Gtf3c5 Sardh Surf1 Gbgt1 Ppp1r26 Rexo4 Slc2a6 Mrps2 1700026L06Rik Med22 Rxra Adamts13 Surf6Col5a1 Tmem8c Wdr5 Surf4 Cel Adamtsl2 Surf2 Rpl7a Brd3 Olfm1 Dbh	chr2	27746125	27746233	chr2_141	Col5a1 (-140246), Rxra (+68978)	chr2: 27746125-27746233
68	H3K27Ac_hindlimb_forelimb	chr3:42056734-42058117	chr3: 42057203-42057857	5.285	5.188e-06	0.000515607	Pgrmc2 Sclt1 D3Ertd751e Phf17	chr3	42057203	42057857	chr3_348	Pcdh10 (-3320868), D3Ertd751e (+314912)	chr3: 42057203-42057857
69	H3K27Ac_whole limb, H3K27Ac_hindlimb_forelimb	chr17:35234605-35236520	chr17: 35235597-35235853	5.235	5.82103e-06	0.00209945	Mdc1 H2-Bl Ddah2 Csnk2b Atat1 H2-Ob Nrm Tcf19 H2-T24 Skiv2l Slc44a4 1110038B12Rik Lsm2 H2-D1 Neu1 Pbx2 H2-Q4 Ly6g6e H2-T9 Vwa7 Ier3Hspa1b Ltb C4a H2-T22 Ppt2 Atp6v1g2 Zbtb12 Cfb H2-Q2 Vars Fkbpl2310061I04Rik Ppp1r10 Vars2 Prrt1 Ddr1 Agpat1 H2-Q6 Nfkbil1 Abhd16a H2-T10Gpsm3 Aif1 H2-Q10 Gm8801 A930015D03Rik Mrps18b Msh5 Stk19 Ehmt2 Clic1 Gnl1 H2-Ab1	chr17	35235597	35235853	chr17_414	Nfkbil1 (+90), BC025190 (+1962)	chr17: 35235597-35235853
70	H3K27Ac_whole limb, H3K27Ac_hindlimb_forelimb	chr9:41375125-41379303	chr9: 41376054-41376755	5.151	7.06318e-06	0.00200064	Sorl1 Tecta Hspa8 Sc5d 2610203C20Rik Clmp 4931429I11Rik Ubash3b Gramd1b	chr9	41376054	41376755	chr9_353	Ubash3b (-218911), Sorl1 (+747884)	chr9: 41376054-41376755
71	H3K27Ac_forelimb	chr3:37747546-37748189	chr3: 37748053-37748308	5.105	7.85236e-06	0.00072466	Gm5148 4932438A13Rik Bbs12 Nudt6 Ankrd50 Cetn4 Fgf2 Spata5 Spry1	chr3	37748053	37748308	chr3_270	Gm5148 (-23821), Ankrd50 (+707666)	chr3: 37748053-37748308
72	H3K27Ac_whole limb, H3K27Ac_hindlimb_forelimb	chr14:56885264-56888260	chr14: 56887656-56887710	5.065	8.60994e-06	0.00481726	Gm10094 Gjb2 Zmym2 Khnyn Cenpj Gja3 Mcpt9 Xpo4 Mphosph8 Cma2 Mrp63 Ift88 Gjb6 Sdr39u1 Cryl1 Zmym5 Parp4 Zdhhc20 Ska3 Pspc1 Mcpt8N6amt2 Lats2 Sap18 Rnf17 Atp12a Il17d	chr14	56887656	56887710	chr14_789	Zmym2 (-112), 2410022M11Rik (+75694)	chr14: 56887656-56887710
73	H3K27Ac_whole limb, H3K27Ac_hindlimb_forelimb	chr3:104817082-104818968	chr3: 104817424-104817445	5.011	9.7499e-06	0.000839791	Wnt2b St7l Ddx20 Fam212b Rap1a A130049A11Rik Kcnd3 Ptpn22 Ppm1j Ap4b1 Capza1 Rhoc Cttnbp2nl Lrig2 Mov10 Rsbn1 Phtf1 Slc16a1 Bcl2l15 Magi3	chr3	104817424	104817445	chr3_1230	Mov10 (+1128), Rhoc (+28401)	chr3: 104817424-104817445
74	p300_whole limb	chr3:9839675-9840226	chr3: 9839833-9840339	4.924	1.19124e-05	0.000961928	Zbtb10 Zfand1 Fabp5 Slc10a5 Pmp2 Mrps28 Fabp4 Snx16 Pag1 Zfp704 Tpd52 Impa1	chr3	9839833	9840339	chr3_32	Fabp5 (-172520), Pag1 (-6407)	chr3: 9839833-9840339
75	H3K27Ac_whole limb, H3K27Ac_hindlimb_forelimb	chr12:24830185-24832535	chr12: 24832460-24832484	4.884	1.30617e-05	0.00252875	Cys1 Mboat2 Id2 Grhl1 Taf1b Rrm2 Kidins220 Klf11	chr12	24832460	24832484	chr12_197	Mboat2 (+873), Id2 (+263620)	chr12: 24832460-24832484
76	p300_whole limb, H3K27Ac_whole limb, H3K27Ac_hindlimb_forelimb	chr1:16248303-16250492	chr1: 16248957-16249903	4.847	1.42233e-05	0.00260578	Terf1 Rpl7 Tmem70 Jph1 Rdh10 Ly96 Tceb1 Ube2w Kcnb2 Stau2 Sbspon Gdap1	chr1	16248957	16249903	chr1_40	Rdh10 (+143548), Stau2 (+269872)	chr1: 16248957-16249903
77	p300_whole limb, H3K27Ac_whole limb, H3K27Ac_hindlimb_forelimb	chr1:16248303-16250492	chr1: 16250230-16251318	4.814	1.53462e-05	0.00260578	Terf1 Rpl7 Tmem70 Jph1 Rdh10 Ly96 Tceb1 Ube2w Kcnb2 Stau2 Sbspon Gdap1	chr1	16250230	16251318	chr1_41	Rdh10 (+144892), Stau2 (+268528)	chr1: 16250230-16251318
78	H3K27Ac_hindlimb	chr18:81053549-81055023	chr18: 81054253-81054374	4.725	1.88365e-05	0.00344394	Gm16286 Atp9b Adnp2 Nfatc1 Gm2176 Rbfa Pqlc1 Pard6g Hsbp1l1 Sall3 Ctdp1	chr18	81054253	81054374	chr18_1036	Sall3 (-67736), Galr1 (+1325116)	chr18: 81054253-81054374
79	H3K27Ac_whole limb, H3K27Ac_hindlimb_forelimb	chrX:10717524-10718893	chrX: 10716430-10720712	4.715	1.92752e-05	0.00530069	Tspan7 Rpgr Sytl5 Mid1ip1 Srpx	chrX	10716430	10720712	chrX_35	Gm14483 (-580686), Mid1ip1 (+1206)	chrX: 10716430-10720712
80	H3K27Ac_hindlimb	chr12:24959173-24959568	chr12: 24958932-24959853	4.68	2.0893e-05	0.00337073	Cys1 Mboat2 Id2 Grhl1 Taf1b Rrm2 Kidins220 Klf11	chr12	24958932	24959853	chr12_198	Mboat2 (+127794), Id2 (+136699)	chr12: 24958932-24959853
81	H3K27Ac_hindlimb_forelimb	chr8:87734827-87735549	chr8: 87734811-87735028	4.65	2.23872e-05	0.00198333	Heatr3 Cbln1 Papd5 N4bp1 Cyld Siah1a Brd7 Zfp423 Adcy7 Snx20 Nkd1 Gm10638 Cnep1r1 Nod2	chr8	87734811	87735028	chr8_667	4933402J07Rik (+171013), Zfp423 (+224675)	chr8: 87734811-87735028
82	H3K27Ac_hindlimb	chr7:63986506-63987044	chr7: 63986554-63986819	4.632	2.33346e-05	0.00214506	Mcee Apba2 Trpm1 Mtmr10 Chrna7 Ndnl2 Mphosph10 Otud7a Fam189a1 Fan1	chr7	63986554	63986819	chr7_427	Trpm1 (-167148), Klf13 (-47772)	chr7: 63986554-63986819
83	H3K27Ac_hindlimb	chr8:87672101-87672557	chr8: 87672172-87672303	4.631	2.33884e-05	0.00198333	Heatr3 Cbln1 Papd5 Lonp2 N4bp1 Siah1a Brd7 Zfp423 Adcy7 Snx20 Nkd1 Gm10638 Cnep1r1 Nod2	chr8	87672172	87672303	chr8_660	4933402J07Rik (+108331), Zfp423 (+287357)	chr8: 87672172-87672303
84	H3K27Ac_hindlimb_forelimb	chr7:37971005-37971284	chr7: 37970018-37971554	4.628	2.35505e-05	0.00214506	1600014C10Rik Plekhf1 Ccne1 Uri1 Pop4 Zfp536	chr7	37970018	37971554	chr7_344	Zfp536 (-201034), C80913 (+48766)	chr7: 37970018-37971554
85	H3K27Ac_hindlimb	chr3:87168045-87168463	chr3: 87167821-87168059	4.618	2.40991e-05	0.00183153	Hdgf Crabp2 Apoa1bp Etv3 Dclk2 Arhgef11 Sh2d2a Cd1d2 Isg20l2 Lrba Kirrel Lrrc71 Iqgap3 Insrr Fcrls Mrpl24 Prcc Mef2d Pear1 Bcan Hapln2Gpatch4 Nes Cd1d1 Fcrl1 Rrnad1	chr3	87167821	87168059	chr3_800	Cd1d1 (-168600), Kirrel (+6807)	chr3: 87167821-87168059
86	p300_whole limb, H3K27Ac_whole limb, H3K27Ac_hindlimb_forelimb	chr18:38764546-38766898	chr18: 38765976-38765997	4.616	2.42103e-05	0.0037941	Pcdhgb1 Pcdhga2 Pcdh12 Pcdhgb5 Pcdhgc3 Fgf1 Ndfip1 Pcdhga1 Spry4 Gnpda1 Pcdhga10 Pcdhgc5 Pcdhga4 Hdac3 Fchsd1 Nr3c1 Pcdhga12 Pcdhgb2 Pcdhga9 Rnf14 Pcdh1Pcdhgb6 Arap3 Pcdhga11 Pcdhga3 Pcdhgb4 Pcdhgc4 Pcdhga5 Pcdhga7 Arhgap26 1700086O06Rik Pcdhga6Gm5820 Diap1 0610009O20Rik Pcdhga8 Rell2 Pcdhgb7	chr18	38765976	38765997	chr18_390	Gm5820 (-126469), 9630014M24Rik (+164453)	chr18: 38765976-38765997
87	H3K27Ac_whole limb, H3K27Ac_hindlimb	chr5:51552411-51553211	chr5: 51546693-51558460	4.606	2.47742e-05	0.00810117	Lgi2 9230114K14Rik Sod3 Ppargc1a Dhx15	chr5	51546693	51558460	chr5_246	Gpr125 (-1493581), Ppargc1a (+1344)	chr5: 51546693-51558460
88	H3K27Ac_hindlimb	chr9:23378758-23379360	chr9: 23378237-23378892	4.575	2.66073e-05	0.0060292	Bmper Npsr1 9530077C05Rik Bbs9 Rp9 Anln	chr9	23378237	23378892	chr9_154	Npsr1 (-719453), Bmper (+155489)	chr9: 23378237-23378892
89	H3K27Ac_whole limb, H3K27Ac_hindlimb_forelimb	chr3:103733578-103739184	chr3: 103734206-103734294	4.534	2.92415e-05	0.00209889	Dennd2c Tshb Olfml3 Bcas2 A130049A11Rik Csde1 Ptpn22 Nras Ap4b1 Trim33 Lrig2 Dclre1b Rsbn1 Phtf1 Slc16a1 Tspan2 Syt6 Bcl2l15 Magi3 Sike1 Hipk1	chr3	103734206	103734294	chr3_1195	Olfml3 (+3751), Syt6 (+158969)	chr3: 103734206-103734294
90	p300_whole limb, H3K27Ac_whole limb, H3K27Ac_hindlimb_forelimb	chr6:52215551-52250551	chr6: 52223075-52239016	4.516	3.04789e-05	0.0130145	Hnrnpa2b1 Tax1bp1 Hoxa10 Hoxa5 Cbx3 Hoxa7 Snx10 Jazf1 Skap2 Nfe2l3 Hoxa2 Hibadh	chr6	52223075	52239016	chr6_657	Hoxa9 (-3676), Hoxa10 (+3893)	chr6: 52223075-52239016
91	H3K27Ac_whole limb, H3K27Ac_hindlimb_forelimb	chr11:60698254-60700748	chr11: 60700264-60700288	4.465	3.42768e-05	0.00758659	Slc47a1 Mapk7 Cops3 Nt5m Aldh3a1 Slc5a10 Myo15 Mprip Rnf112 Med9 Rai1 Pemt Smcr7 Shmt1 Flcn Kcnj12 Tmem11 Map2k3 Dhrs7b Tom1l2 FliiB9d1 Gm16515 Alkbh5 Pld6 Lrrc48 Rasd1 Gid4 Epn2 Smcr8 Usp22 Aldh3a2Srebf1 Mfap4 Atpaf2 Top3a Llgl1 Grap Gm16516 Drg2	chr11	60700264	60700288	chr11_602	Llgl1 (+586), Flii (+26945)	chr11: 60700264-60700288
92	H3K27Ac_hindlimb_forelimb	chr14:58638558-58639285	chr14: 58638375-58638691	4.446	3.58096e-05	0.013357	Cab39l Gm10094 Phf11b Cdadc1 Xpo4 Fgf9 Mrp63 Shisa2 Phf11c Setdb2 Zdhhc20 Phf11a Ska3 Phf11d Micu2 Lats2 Sap18 Rcbtb1	chr14	58638375	58638691	chr14_802	1700129C05Rik (+504360), Fgf9 (+565847)	chr14: 58638375-58638691	Gene Desert
93	p300_whole limb, H3K27Ac_hindlimb_forelimb	chr18:13941828-13944455	chr18: 13943061-13944213	4.441	3.62243e-05	0.00496726	Impact Psma8 Zfp521 Ss18 Taf4b	chr18	13943061	13944213	chr18_126	Zfp521 (+29096), Hrh4 (+936647)	chr18: 13943061-13944213
94	H3K27Ac_hindlimb	chr7:65978350-65979822	chr7: 65979097-65979188	4.417	3.82825e-05	0.00321867	Snrpa1 Pcsk6 Lins Lrrk1 Adamts17 Tm2d3 Tarsl2 Chsy1 Tjp1 Aldh1a3 Asb7 Vimp Cers3 Fam189a1	chr7	65979097	65979188	chr7_432	Snrpa1 (-81193), Pcsk6 (+117007)	chr7: 65979097-65979188
95	H3K27Ac_whole limb	chr8:73352601-73353601	chr8: 73353213-73353283	4.396	4.01791e-05	0.00287882	Tmem38a Calr3 Nwd1 1700030K09Rik Large Sin3b Cherp F2rl3 Smim7 Med26 Eps15l1 Slc35e1	chr8	73353213	73353283	chr8_464	Isx (-1519926), Large (-692)	chr8: 73353213-73353283
96	H3K27Ac_hindlimb_forelimb	chr8:87745206-87748143	chr8: 87745553-87745726	4.39	4.0738e-05	0.00287882	Heatr3 Cbln1 Papd5 N4bp1 Cyld Siah1a Brd7 Zfp423 Adcy7 Snx20 Nkd1 Gm10638 Cnep1r1 Nod2	chr8	87745553	87745726	chr8_671	4933402J07Rik (+181733), Zfp423 (+213955)	chr8: 87745553-87745726
97	H3K27Ac_whole limb, H3K27Ac_hindlimb	chr3:55526627-55527951	chr3: 55527140-55527594	4.372	4.2462e-05	0.00288741	Rfxap Exosc8 Smad9 Dclk1 Alg5 Sertm1 Ccna1 Spg20 Ccdc169 Nbea Supt20	chr3	55527140	55527594	chr3_493	Mab21l1 (-255143), Dclk1 (+284841)	chr3: 55527140-55527594
98	H3K27Ac_hindlimb	chr12:13194544-13194927	chr12: 13194635-13194660	4.316	4.83059e-05	0.00668001	Fam49a Mycn Fam84a Ddx1 Nbas	chr12	13194635	13194660	chr12_166	Mycn (-252812), Ddx1 (+54526)	chr12: 13194635-13194660
99	H3K27Ac_hindlimb_forelimb	chr3:102507310-102507438	chr3: 102507418-102507508	4.268	5.39511e-05	0.00348524	Mab21l3 Ngf Dennd2c Tshb Vangl1 Bcas2 Csde1 Slc22a15 Nras Trim33 Casq2 Atp1a1 Tspan2 Nhlh2 Sike1	chr3	102507418	102507508	chr3_1174	Tspan2 (-227307), Ngf (+37535)	chr3: 102507418-102507508
100	H3K27Ac_whole limb, H3K27Ac_hindlimb_forelimb	chr8:88521251-88524115	chr8: 88523666-88524537	4.25	5.62341e-05	0.0036682	Heatr3 Papd5 Cyld Brd7 Zfp423 Adcy7 Snx20 Nkd1 Sall1 Cnep1r1 Nod2	chr8	88523666	88524537	chr8_699	Nkd1 (+2758), Snx20 (+112026)	chr8: 88523666-88524537
101	H3K27Ac_whole limb, H3K27Ac_hindlimb_forelimb	chr14:61735104-61740936	chr14: 61736734-61737320	4.248	5.64937e-05	0.0158041	Ebpl Ints6 Spata13 Spryd7 Mipep Dleu2 Trim13 Rnaseh2b Arl11 Gucy1b2 Dleu7 Kpna3 Sgcg Sacs Tnfrsf19 Kcnrg C1qtnf9	chr14	61736734	61737320	chr14_843	Kcnrg (+129545), Dleu7 (+555952)	chr14: 61736734-61737320
102	H3K27Ac_whole limb, H3K27Ac_hindlimb_forelimb	chr11:32898452-32900122	chr11: 32899695-32900137	4.168	6.79204e-05	0.0128855	Npm1 Sh3pxd2b Hbq1b Fbxw11 Hba-a1 Stk10 Snrnp25 Efcab9 Ranbp17 Mpg Fgf18 Nprl3 Rhbdf1 Cpeb4 Hbq1a Kcnip1 Ubtd2 Nsg2 4930524B15Rik	chr11	32899695	32900137	chr11_257	1700008A04Rik (-75322), Fgf18 (+247484)	chr11: 32899695-32900137
103	H3K27Ac_whole limb, H3K27Ac_hindlimb_forelimb	chr6:88342769-88345655	chr6: 88343544-88343855	4.144	7.17794e-05	0.0229874	Gkn1 Abtb1 Rab7 Sec61a1 Mgll Rpn1 4933427D06Rik Gm5577 Plxna1 Copg1 Mcm2 Gkn3 Gp9 Tpra1 8430410A17Rik Rab43 Aplf Arhgap25 Ruvbl1 Podxl2 Prokr1H1fx Eefsec Cnbp Isy1 Efcc1 Gata2	chr6	88343544	88343855	chr6_1128	Eefsec (+102839), Dnajb8 (+121432)	chr6: 88343544-88343855
104	H3K27Ac_hindlimb_forelimb	chr4:63028486-63033179	chr4: 63030328-63030487	4.13	7.4131e-05	0.0145979	4933430I17Rik Hdhd3 Wdr31 Slc31a2 Cdc26 Bspry Akna Orm1 Orm3 Prpf4 6330416G13Rik Pole3 Slc31a1 Fkbp15 Whrn Tnc Zfp618 Orm2 Atp6v1g1 Rgs3 AladCol27a1 Zfp37	chr4	63030328	63030487	chr4_499	Zfp618 (+64834), Ambp (+123734)	chr4: 63030328-63030487
105	H3K27Ac_hindlimb	chr14:11872278-11872837	chr14: 11872799-11872828	4.121	7.56833e-05	0.0169379	Ptprg Cadps Fezf2 Fhit 3830406C13Rik	chr14	11872799	11872828	chr14_57	3830406C13Rik (-411395), Ptprg (+319261)	chr14: 11872799-11872828
106	H3K27Ac_hindlimb_forelimb	chr4:9019784-9020368	chr4: 9019315-9020181	4.101	7.92501e-05	0.0145979	Asph 4930412C18Rik Gdf6 Rab2a Chd7 Car8 Clvs1	chr4	9019315	9020181	chr4_27	Clvs1 (-249569), Chd7 (+328827)	chr4: 9019315-9020181
107	H3K27Ac_whole limb, H3K27Ac_hindlimb_forelimb	chr12:26487769-26489316	chr12: 26488507-26488748	4.047	8.97429e-05	0.0101773	Rsad2 Sox11 Rnf144a Cmpk2	chr12	26488507	26488748	chr12_207	Cmpk2 (+19413), Sox11 (+854090)	chr12: 26488507-26488748
108	p300_whole limbH3K27Ac_whole limb, H3K27Ac_hindlimb_forelimb	chr12:27185231-27188597	chr12: 27187517-27188012	4.024	9.46237e-05	0.0101773	Rsad2 Sox11 Rnf144a Cmpk2	chr12	27187517	27188012	chr12_208	Sox11 (+154953), Cmpk2 (+718550)	chr12: 27187517-27188012
109	H3K27Ac_hindlimb_forelimb	chr8:89523531-89524350	chr8: 89523281-89523652	4.018	9.59401e-05	0.00581123	Tox3 Cyld Snx20 Nkd1 Sall1 Nod2	chr8	89523281	89523652	chr8_737	Sall1 (-479305), Tox3 (+824785)	chr8: 89523281-89523652
110	H3K27Ac_whole limb, H3K27Ac_hindlimb_forelimb	chr14:78536093-78538977	chr14: 78538648-78538668	4.014	9.68278e-05	0.0180584	Zfp957 Fam216b Epsti1 Dgkh Naa16 Mtrf1 Dnajc15 Rgcc Tnfsf11 Akap11 Wbp4 Vwa8 Elf1 Kbtbd7 Enox1 Zbtbd6	chr14	78538648	78538668	chr14_1009	Akap11 (-1798), Dgkh (+186431)	chr14: 78538648-78538668
111	H3K27Ac_whole limb, H3K27Ac_hindlimb_forelimb	chr4:8909864-8913229	chr4: 8910656-8911073	3.988	0.000102802	0.0157801	Asph 4930412C18Rik Gdf6 Rab2a Chd7 Car8 Clvs1	chr4	8910656	8911073	chr4_20	Clvs1 (-358452), Chd7 (+219944)	chr4: 8910656-8911073
112	H3K27Ac_whole limb, H3K27Ac_hindlimb_forelimb	chr7:82700518-82704363	chr7: 82703066-82703100	3.967	0.000107895	0.00842349	Mex3b Stard5 Btbd1 Bnc1 3110040N11Rik Homer2 Hdgfrp3 Sh3gl3 Tmc3 Il16 Eftud1 Fam154b Fam103a1 Tm6sf1	chr7	82703066	82703100	chr7_611	Mex3b (-164250), Eftud1 (+54469)	chr7: 82703066-82703100
113	H3K27Ac_whole limb, H3K27Ac_hindlimb_forelimb	chr8:88568350-88572790	chr8: 88570580-88570844	3.943	0.000114025	0.00644621	Heatr3 Papd5 Cyld Brd7 Zfp423 Adcy7 Snx20 Nkd1 Sall1 Cnep1r1 Nod2	chr8	88570580	88570844	chr8_704	Nkd1 (+49368), Snx20 (+65416)	chr8: 88570580-88570844
114	p300_whole limb, H3K27Ac_whole limb, H3K27Ac_hindlimb_forelimb	chrX:81070161-81072461	chrX: 81071908-81071937	3.93	0.00011749	0.0181678	Tmem47	chrX	81071908	81071937	chrX_283	Tmem47 (+1279), 4930595M18Rik (+386199)	chrX: 81071908-81071937
115	H3K27Ac_forelimb	chr18:83096194-83096947	chr18: 83096839-83097471	3.92	0.000120226	0.0146543	Zfp236 Galr1 Tshz1 Zfp516 4930592I03Rik Mbp Zadh2	chr18	83096839	83097471	chr18_1065	Zfp516 (+182523), Tshz1 (+989407)	chr18: 83096839-83097471
116	p300_whole limb,H3K27Ac_hindlimb_forelimb	chr2:75208526-75209919	chr2: 75208968-75209651	3.91	0.000123027	0.0328789	Ttc30a1 Pde11a Hoxd13 Nfe2l2 Hnrnpa3 Hoxd1 Lnp Ttc30a2 Agps Mtx2 Ttc30b	chr2	75208968	75209651	chr2_932	Hnrnpa3 (-449949), Mtx2 (+383498)	chr2: 75208968-75209651
117	p300_whole limb, H3K27Ac_whole limb, H3K27Ac_hindlimb_forelimb	chr17:10334385-10335985	chr17: 10335120-10335606	3.906	0.000124165	0.0335867	Qk Park2 Pacrg	chr17	10335120	10335606	chr17_47	Qk (-16002), Pacrg (+504829)	chr17: 10335120-10335606
118	p300_whole limb, H3K27Ac_whole limb, H3K27Ac_hindlimb_forelimb	chr5:30906827-30919208	chr5: 30911566-30911587	3.893	0.000127938	0.0278905	Zfp513 Ept1 Mrpl33 Abhd1 Tmem214 Otof Trim54 Supt7l Drc1 Gtf3c2 Bre Slc35f6 Slc5a6 Cad Hadhb Rbks Krtcap3 Mapre3 Fndc4 Nrbp1 Zfp512Ift172 Tcf23 Eif2b4 Kcnk3 Khk Hadha Atraid Cenpa 4930548H24Rik Dpysl5 Agbl5Emilin1 Slc4a1ap Tyms Cgref1 Ppm1g Mpv17 Gpn1 Gareml Slc30a3 Snx17Preb Ost4	chr5	30911566	30911587	chr5_140	Ost4 (-3855), Emilin1 (-2209)	chr5: 30911566-30911587
119	H3K27Ac_whole limb, H3K27Ac_hindlimb	chrX:10215874-10216724	chrX: 10216710-10216753	3.879	0.00013213	0.0181678	Lancl3 Tspan7 Dynlt3 Rpgr Sytl5 Cybb Mid1ip1 Srpx	chrX	10216710	10216753	chrX_32	Rpgr (+63), Sytl5 (+331110)	chrX: 10216710-10216753
120	H3K27Ac_forelimb	chr1:13142308-13142608	chr1: 13139037-13142796	3.863	0.000137088	0.019398	Ncoa2 Sulf1 Slco5a1 Lactb2 Tram1	chr1	13139037	13142796	chr1_24	Prdm14 (-13754), Ncoa2 (+233166)	chr1: 13139037-13142796
121	H3K27Ac_forelimb	chr18:83110628-83111125	chr18: 83110490-83110957	3.845	0.000142889	0.015675	Zfp236 Galr1 Tshz1 Zfp516 4930592I03Rik Mbp Zadh2	chr18	83110490	83110957	chr18_1066	Zfp516 (+196092), Tshz1 (+975838)	chr18: 83110490-83110957
122	H3K27Ac_hindlimb	chr8:87860535-87863519	chr8: 87860931-87861869	3.821	0.000151008	0.00767268	Heatr3 Cbln1 Papd5 N4bp1 Cyld Brd7 Zfp423 Adcy7 Snx20 Nkd1 Cnep1r1 Nod2	chr8	87860931	87861869	chr8_686	Zfp423 (+98195), 4933402J07Rik (+297493)	chr8: 87860931-87861869
123	H3K27Ac_hindlimb_forelimb	chr8:89381860-89384178	chr8: 89383239-89383441	3.813	0.000153815	0.00767268	Tox3 Cyld Snx20 Nkd1 Sall1 Nod2	chr8	89383239	89383441	chr8_724	Sall1 (-339178), Tox3 (+964912)	chr8: 89383239-89383441
124	p300_whole limb, H3K27Ac_whole limb, H3K27Ac_hindlimb_forelimb	chr4:58676267-58679650	chr4: 58677747-58677772	3.795	0.000160325	0.0210941	Ptgr1 Lpar1 Olfr267 AI314180 Akap2 Musk Palm2 Svep1 Susd1 D630039A03Rik Ugcg Dnajc25 E130308A19Rik Gng10 Ptbp3 Hsdl2 Txn1	chr4	58677747	58677772	chr4_450	Lpar1 (-124467), Olfr267 (+107960)	chr4: 58677747-58677772
125	H3K27Ac_hindlimb_forelimb	chr11:6000193-6000760	chr11: 6000677-6000724	3.793	0.000161065	0.0243196	Ppia Gck Dbnl Pgam2 Urgcp Xbp1 Aebp1 Ccm2 Ap1b1 Zmiz2 Purb Polm Kremen1 Rhbdd3 Rps15a-ps6 Ramp3 Nudcd3 Znrf3 Ykt6 Gas2l1 H2afvRasl10a Myo1g Camk2b Ogdh 2210015D19Rik Gm11978 Npc1l1 Ccdc117 Tmed4 Nacad Ddx56Ewsr1 Mrps24 Pold2 Tbrg4 Emid1	chr11	6000677	6000724	chr11_58	Ykt6 (+44943), Camk2b (+65047)	chr11: 6000677-6000724
126	p300_whole limb,H3K27Ac_hindlimb_forelimb	chr11:76476603-76478939	chr11: 76477183-76477341	3.783	0.000164816	0.0243196	Ccdc55 Tmigd1 Bhlha9 Myo1c Prpf8 Coro6 Efcab5 Vps53 Gemin4 Doc2b Abr Glod4 Rilp Rph3al Inpp5k Slc43a2 Nxn Cpd Dbil5 Tusc5 Timm22Crk Ywhae Fam101b 1700016K19Rik Ssh2 Blmh Pitpna Fam57a Rnmtl1 Ankrd13b Scarf1Gosr1	chr11	76477183	76477341	chr11_943	Abr (+32157), Timm22 (+70095)	chr11: 76477183-76477341
127	H3K27Ac_hindlimb_forelimb	chr8:89385974-89387609	chr8: 89387412-89388141	3.757	0.000174985	0.00793674	Tox3 Cyld Snx20 Nkd1 Sall1 Nod2	chr8	89387412	89388141	chr8_729	Sall1 (-343615), Tox3 (+960475)	chr8: 89387412-89388141
128	H3K27Ac_whole limb, H3K27Ac_hindlimb_forelimb	chr8:70905351-70906960	chr8: 70905892-70905962	3.75	0.000177828	0.00793674	B3gnt3 Ifi30 Dda1 Slc5a5 Il12rb1 Bst2 Fkbp8 Tmem59l Plvap Isyna1 Babam1 Jund Tmem161a Mvb12a Armc6 Gatad2a Lsm4 Mast3 Pik3r2 Jak3 Tm6sf2Ankle1 Kcnn1 Mpv17l2 Colgalt1 Slc25a42 Nxnl1 Ssbp4 Crlf1 2310045N01Rik Ccdc124 Arrdc2Ano8 Zfp709 Upf1 Ushbp1 Sugp1 Rab3a Hapln4 Cope Ocel1 Abhd82810428I15Rik Sugp2 Klhl26 Pgls Haus8 Pgpep1 Kxd1 Nr2c2ap Unc13a Homer3 Fam129c Slc27a1 Ncan Lrrc25 Cers1 Rpl18a Ell Dd…	chr8	70905892	70905962	chr8_445	Gm15427 (-8484), Mtap1s (-47)	chr8: 70905892-70905962
129	H3K27Ac_forelimb	chr6:98693723-98694162	chr6: 98690273-98694473	3.742	0.000181134	0.0464065	Foxp1 Mitf Gpr27 Gm765 Eif4e3	chr6	98690273	98694473	chr6_1271	Gm765 (-349619), Foxp1 (+742972)	chr6: 98690273-98694473
130	p300_whole limb,H3K27Ac_whole limb, H3K27Ac_hindlimb_forelimb	chr12:25094235-25101885	chr12: 25099981-25100133	3.737	0.000183231	0.0177368	Cys1 Mboat2 Id2 Grhl1 Taf1b Rrm2 Kidins220 Klf11	chr12	25099981	25100133	chr12_202	Id2 (-3965), Rnf144a (+1315199)	chr12: 25099981-25100133
131	p300_whole limb, H3K27Ac_whole limb, H3K27Ac_hindlimb_forelimb	chr17:5229825-5238088	chr17: 5233498-5233593	3.681	0.000208449	0.0451084	Tulp4 Synj2 Serac1 Snx9 Tmem242 Zdhhc14 Arid1b Gtf2h5	chr17	5233498	5233593	chr17_33	Ldhal6b (+185221), Arid1b (+238472)	chr17: 5233498-5233593
132	H3K27Ac_whole limb, H3K27Ac_hindlimb_forelimb	chr7:25267031-25270460, chr7:25274527-25276312, chr7:25271959-25272750	chr7: 25267402-25276273	3.673	0.000212324	0.0154714	B9d2 Arhgef1 Lipe Irgq Ethe1 Zfp526 Plaur Cd177 Bckdha Hnrnpul1 Cadm4 Irgc1 Zfp94 Pou2f2 Tmem145 Cxcl17 Smg9 Grik5 Erf Zfp574 Rabac1Ceacam1 B3gnt8 Ccdc97 Axl Rps19 Exosc5 4732471J01Rik Zfp575 Atp1a3 Kcnn4 Pafah1b3Xrcc1 Ceacam10 Tmem91 Dedd2 Zfp61 Megf8 Gsk3a Phldb3 Tgfb1 Zfp428Cyp2s1 Ceacam2 Zfp93 Atp5sl Cic Gm4598 Tex101	chr7	25267402	25276273	chr7_122	Cic (+4139), Pafah1b3 (+26117)	chr7: 25267402-25276273
133	H3K27Ac_whole limb	chr9:57636978-57641363	chr9: 57639351-57639378	3.668	0.000214783	0.0405582	Loxl1 Neil1 Cplx3 Ccdc33 Ptpn9 Ubl7 Pml 6030419C18Rik Edc3 Commd4 Islr Arid3b Cox5a Cspg4 Stoml1 Sema7a Mpi 1700017B05Rik Ppcdc Man2c1 Scamp5Ulk3 Cyp11a1 Islr2 Snupn Csk Nptn Lman1l Cd276 Lingo1 Scamp2 Stra6Sin3a Snx33 Rpp25 Clk3 Fam219b	chr9	57639351	57639378	chr9_593	Lman1l (-18591), Csk (+5815)	chr9: 57639351-57639378
134	H3K27Ac_whole limb, H3K27Ac_hindlimb_forelimb	chrX:36988548-36989755	chrX: 36988732-36988875	3.636	0.000231206	0.0254327	Nkrf Zcchc12 Rpl39 Upf3b Gm15008 Rnf113a1 Il13ra1 C330007P06Rik Dock11 Lonrf3 Akap17b Pgrmc1 Akap14 Ndufa1 Slc25a43 Ube2a Slc25a5 Nkap	chrX	36988732	36988875	chrX_117	Nkrf (-85905), Sept6 (+891)	chrX: 36988732-36988875
135	H3K27Ac_whole limb, H3K27Ac_hindlimb_forelimb	chr14:70765443-70767918	chr14: 70766806-70766859	3.628	0.000235505	0.0376471	Hr Nudt18 Pebp4 2610301G19Rik Fam160b2 Slc39a14 Reep4 Rhobtb2 Gfra2 Sftpc Dmtn Bmp1 Sorbs3 Lgi3 Bin3 9930012K11Rik Tnfrsf10b Polr3d Xpo7 Npm2 Piwil2Pdlim2 Egr3 Dok2 Phyhip Ppp3cc	chr14	70766806	70766859	chr14_957	Dok2 (-7548), Xpo7 (-205)	chr14: 70766806-70766859
136	H3K27Ac_hindlimb_forelimb	chr3:86776906-86777494	chr3: 86777334-86777744	3.581	0.000262422	0.0161452	Etv3 Dclk2 Arhgef11 Cd1d2 Glt28d2 Lrba Kirrel Lrrc71 Fcrls Sh3d19 Pear1 Cd1d1 Rps3a1 Fcrl1	chr3	86777334	86777744	chr3_779	Mab21l2 (-229256), Dclk2 (+143345)	chr3: 86777334-86777744
137	H3K27Ac_hindlimb	chr7:66933438-66934101	chr7: 66933951-66933974	3.579	0.000263633	0.0180094	Snrpa1 Lysmd4 Pcsk6 Mef2a Lins Lrrk1 Adamts17 Chsy1 Lrrc28 Aldh1a3 Asb7 Ttc23 Vimp Cers3 Synm	chr7	66933951	66933974	chr7_440	Lysmd4 (-288581), Adamts17 (+94228)	chr7: 66933951-66933974
138	p300_whole limb,H3K27Ac_hindlimb	chr9:13517934-13518660	chr9: 13517946-13518237	3.559	0.000276058	0.0446819	Phxr4 Sesn3 Mtmr2 Endod1 Kdm4d Maml2 Fam76b Cep57 Cwc15	chr9	13517946	13518237	chr9_38	Cntn5 (-2417908), Maml2 (-101750)	chr9: 13517946-13518237
139	H3K27Ac_hindlimb	chr8:89721311-89721638	chr8: 89721566-89722084	3.551	0.00028119	0.0119225	Tox3 Cyld Sall1	chr8	89721566	89722084	chr8_743	Sall1 (-677663), Tox3 (+626427)	chr8: 89721566-89722084	Gene Desert
140	H3K27Ac_forelimb	chr3:5203055-5203594	chr3: 5200892-5205193	3.502	0.000314775	0.0184859	Zfhx4	chr3	5200892	5205193	chr3_1	Zfhx4 (-15511), Hnf4g (+1695013)	chr3: 5200892-5205193
141	H3K27Ac_whole limb, H3K27Ac_hindlimb_forelimb	chr7:6154748-6156898	chr7: 6156115-6156245	3.484	0.000328095	0.0210062	Gm5065 Zfp28 Usp29 Zfp583 Zfp444 Zfp78 Zim1 Smim17 Peg3 Zfp667 Nlrp2 Peg3os Olfr1348 Olfr1344 Zfp787 Zfp954 Nlrp4c Zfp773	chr7	6156115	6156245	chr7_5	Zfp444 (-16333), Zfp787 (-209)	chr7: 6156115-6156245
142	H3K27Ac_hindlimb	chr12:69494647-69494944	chr12: 69494749-69494775	3.479	0.000331894	0.0292067	Atl1 Dnaaf2 9330151L19Rik Pole2 Klhdc2 Pygl Sav1 Trim9 Rps29 Klhdc1 L2hgdh Cdkl1 Tmx1 Mettl21d Rpl36al Map4k5 Mgat2 Nin Nemf Sos2 Atp5sArf6	chr12	69494749	69494775	chr12_437	Gm71 (+88266), Arf6 (+122612)	chr12: 69494749-69494775
143	p300_whole limb, H3K27Ac_whole limb, H3K27Ac_hindlimb_forelimb	chr4:14273103-14274879	chr4: 14273368-14274166	3.471	0.000338065	0.0389197	Otud6b Runx1t1 Necab1 Slc26a7 Tmem55a Tmem64	chr4	14273368	14274166	chr4_82	Slc26a7 (+348011), Runx1t1 (+530465)	chr4: 14273368-14274166
144	H3K27Ac_whole limb, H3K27Ac_hindlimb_forelimb	chr9:88521698-88523812	chr9: 88521825-88521862	3.467	0.000341193	0.0483214	Zfp949 Bcl2a1d Snx14 Bcl2a1b Gm2382 Syncrip Mthfs Nt5e Trim43b Tbx18 Bcl2a1a Trim43a	chr9	88521825	88521862	chr9_1127	Syncrip (-39447), Zfp949 (-26176)	chr9: 88521825-88521862
145	p300_whole limb, H3K27Ac_whole limb, H3K27Ac_hindlimb_forelimb	chr7:90128944-90131690	chr7: 90129228-90129627	3.461	0.000345939	0.0210062	l7Rn6 Eed Picalm Tmem135 Ccdc81 Prss23 Fzd4 Me3 Tmem126b Dlg2 Sytl2 Crebzf Tmem126a Ccdc89 E230029C05Rik	chr7	90129228	90129627	chr7_630	Eed (-148452), Picalm (-804)	chr7: 90129228-90129627
146	H3K27Ac_hindlimb_forelimb	chr7:72215964-72216410	chr7: 72215502-72216324	3.43	0.000371535	0.0213731	Mctp2	chr7	72215502	72216324	chr7_516	Nr2f2 (-1855320), Mctp2 (+90682)	chr7: 72215502-72216324
147	p300_whole limb, H3K27Ac_whole limb, H3K27Ac_hindlimb_forelimb	chr8:89107208-89109416	chr8: 89107913-89108450	3.421	0.000379315	0.0153171	Heatr3 Papd5 Cyld Brd7 Adcy7 Snx20 Nkd1 Sall1 Cnep1r1 Nod2	chr8	89107913	89108450	chr8_722	Sall1 (-64020), Tox3 (+1240070)	chr8: 89107913-89108450
148	H3K27Ac_hindlimb	chr3:37665748-37666849	chr3: 37666746-37667178	3.374	0.000422669	0.0237429	Gm5148 4932438A13Rik Bbs12 Nudt6 Ankrd50 Cetn4 Fgf2 Spata5 Trpc3 Spry1	chr3	37666746	37667178	chr3_265	Spry1 (+27012), Gm5148 (+57398)	chr3: 37666746-37667178
149	H3K27Ac_hindlimb	chr8:48308836-48309261	chr8: 48308821-48309203	3.323	0.000475335	0.018322	Stox2 Rwdd4a Cldn24 Ing2 Tenm3 Cdkn2aip Cldn22 Trappc11 Dctd	chr8	48308821	48309203	chr8_317	Dctd (+209920), Odz3 (+365678)	chr8: 48308821-48309203
150	H3K27Ac_whole limb, H3K27Ac_hindlimb_forelimb	chr7:100917979-100920927	chr7: 100918274-100918412	3.299	0.000502343	0.027453	Mrpl48 Chrdl2 Coa4 Rnf169 Relt Ppme1 Ucp2 Clpb Anapc15 Pold3 Arhgef17 Fam168a Plekhb1 Pde2a Lamtor1 Rab6a P4ha3 C2cd3 Inppl1 Lipt2 P2ry6Pgm2l1 Arap1 Stard10 P2ry2 Fchsd2 Ucp3 Atg16l2 Phox2a Lrrc51 Tomt	chr7	100918274	100918412	chr7_824	Relt (-54930), Arhgef17 (+13818)	chr7: 100918274-100918412
151	H3K27Ac_whole limb, H3K27Ac_hindlimb_forelimb	chr3:87905615-87911715	chr3: 87910037-87910069	3.276	0.000529663	0.0285135	Hdgf Crabp2 2810403A07Rik Bglap2 Apoa1bp Arhgef2 Smg5 Etv3 Dclk2 5830417I10Rik Arhgef11 Sh2d2a Cd1d2 Slc25a44 Isg20l2 Cct3 Tsacc Kirrel Lrrc71 Iqgap3 Gon4l1500004A13Rik Insrr Ubqln4 Fcrls Mex3a Mrpl24 Lmna Prcc Rit1 Tmem79 Mef2dSema4a Pear1 Bglap3 Bcan 0610031J06Rik Hapln2 Gpatch4 Nes Cd1d1 Paqr6Syt11 Fcrl1 Rrnad1 Ssr2 Lamtor2 Pmf1	chr3	87910037	87910069	chr3_815	Mrpl24 (-9491), Hdgf (+3732)	chr3: 87910037-87910069
152	H3K27Ac_hindlimb_forelimb	chr8:96489025-96489088	chr8: 96488767-96490407	3.191	0.000644169	0.0237502	Setd6 Ndrg4 Cnot1 Gins3 Ccdc113 4930513N10Rik Slc38a7 Got2	chr8	96488767	96490407	chr8_791	Got2 (-601222), Cdh8 (+2926870)	chr8: 96488767-96490407	Gene Desert
153	H3K27Ac_hindlimb	chr7:65802895-65803951	chr7: 65803863-65803893	3.162	0.000688652	0.0358427	Snrpa1 Pcsk6 Lins Lrrk1 Tm2d3 Tarsl2 Chsy1 Tjp1 Aldh1a3 Ndnl2 Asb7 Vimp Cers3 Fam189a1	chr7	65803863	65803893	chr7_430	Pcsk6 (-58258), Tm2d3 (+110816)	chr7: 65803863-65803893
154	H3K27Ac_whole limb, H3K27Ac_hindlimb_forelimb	chr8:90876087-90877651	chr8: 90876236-90876744	3.145	0.000716143	0.0253037	Aktip Rpgrip1l Irx3 Tox3 Rbl2 Chd9 Fto	chr8	90876236	90876744	chr8_755	Rbl2 (-193604), Chd9 (+47655)	chr8: 90876236-90876744
155	H3K27Ac_hindlimb	chr8:87690637-87691207	chr8: 87691175-87691204	3.077	0.000837529	0.028409	Heatr3 Cbln1 Papd5 Lonp2 N4bp1 Siah1a Brd7 Zfp423 Adcy7 Snx20 Nkd1 Gm10638 Cnep1r1 Nod2	chr8	87691175	87691204	chr8_664	4933402J07Rik (+127283), Zfp423 (+268405)	chr8: 87691175-87691204
156	H3K27Ac_hindlimb_forelimb	chr7:70706513-70706813	chr7: 70705855-70706632	3.061	0.00086896	0.0431715	Nr2f2	chr7	70705855	70706632	chr7_497	Nr2f2 (-345651), Mctp2 (+1600351)	chr7: 70705855-70706632
157	H3K27Ac_hindlimb	chr8:87794135-87796256	chr8: 87794695-87795196	3.033	0.00092683	0.0302289	Heatr3 Cbln1 Papd5 N4bp1 Cyld Brd7 Zfp423 Adcy7 Snx20 Nkd1 Cnep1r1 Nod2	chr8	87794695	87795196	chr8_679	Zfp423 (+164649), 4933402J07Rik (+231039)	chr8: 87794695-87795196
158	p300_whole limb	chr7:19319801-19320527	chr7: 19320007-19320039	3.02	0.000954993	0.0453829	Nkpd1 Tomm40 Six5 Clptm1 Gemin7 Pvr Clasrp Bcam Bcl3 Apoe Pglyrp1 Nanos2 Klc3 Irf2bp1 Fbxo46 Ckm Trappc6a Mark4 Qpctl Sympk Mill2Zfp296 Eml2 Bloc1s3 Cd3eap Ppp1r37 Dmpk Dmwd Pvrl2 Rsph6a Gpr4 GiprVasp Fosb Apoc2 Mypop Nova2 Igsf23 Relb Rtn2 Snrpd2 Opa3Ercc2 Ercc1 Ppp1r13l Ccdc61	chr7	19320007	19320039	chr7_75	Ercc1 (-25048), Fosb (-9978)	chr7: 19320007-19320039
159	p300_whole limb, H3K27Ac_whole limb, H3K27Ac_hindlimb_forelimb	chr8:102976014-102987585	chr8: 102983474-102983496	2.938	0.00115345	0.0357469	Cdh11	chr8	102983474	102983496	chr8_823	Cdh5 (-1118140), Cdh11 (-198374)	chr8: 102983474-102983496
160	H3K27Ac_whole limb, H3K27Ac_hindlimb_forelimb	chr8:89036851-89047501	chr8: 89047320-89047467	2.928	0.00118032	0.0357469	Heatr3 Papd5 Cyld Brd7 Adcy7 Snx20 Nkd1 Sall1 Cnep1r1 Nod2	chr8	89047320	89047467	chr8_721	Sall1 (-3232), Tox3 (+1300858)	chr8: 89047320-89047467
161	H3K27Ac_hindlimb	chr8:77349339-77352938	chr8: 77350658-77350684	2.844	0.00143219	0.0413309	Ednra Arhgap10 0610038B21Rik Tmem184c Prmt10 Nr3c2 Gm10649	chr8	77350658	77350684	chr8_480	Arhgap10 (+167236), Nr3c2 (+448163)	chr8: 77350658-77350684
162	H3K27Ac_hindlimb	chr8:87690637-87691207	chr8: 87690839-87690865	2.835	0.00146218	0.0413309	Heatr3 Cbln1 Papd5 Lonp2 N4bp1 Siah1a Brd7 Zfp423 Adcy7 Snx20 Nkd1 Gm10638 Cnep1r1 Nod2	chr8	87690839	87690865	chr8_662	4933402J07Rik (+126945), Zfp423 (+268743)	chr8: 87690839-87690865
163	H3K27Ac_hindlimb_forelimb	chr8:89381860-89384178	chr8: 89383498-89383761	2.807	0.00155955	0.0426613	Tox3 Cyld Snx20 Nkd1 Sall1 Nod2	chr8	89383498	89383761	chr8_725	Sall1 (-339468), Tox3 (+964622)	chr8: 89383498-89383761
164	H3K27Ac_hindlimb	chr8:87152529-87152998	chr8: 87151890-87152756	2.773	0.00168655	0.0446937	Heatr3 Cbln1 Lonp2 Abcc12 N4bp1 Siah1a Zfp423 Gm10638 Cnep1r1	chr8	87151890	87152756	chr8_654	N4bp1 (-267065), Cbln1 (+320269)	chr8: 87151890-87152756
165	H3K27Ac_hindlimb	chr8:87690637-87691207	chr8: 87690898-87690949	2.756	0.00175388	0.0450694	Heatr3 Cbln1 Papd5 Lonp2 N4bp1 Siah1a Brd7 Zfp423 Adcy7 Snx20 Nkd1 Gm10638 Cnep1r1 Nod2	chr8	87690898	87690949	chr8_663	4933402J07Rik (+127017), Zfp423 (+268671)	chr8: 87690898-87690949
166	H3K27Ac_whole limb, H3K27Ac_hindlimb	chr8:91445158-91446012	chr8: 91444731-91445344	2.706	0.00196789	0.0490814	Aktip Rpgrip1l Irx3 Rbl2 Chd9 Fto	chr8	91444731	91445344	chr8_762	Fto (+131513), Irx3 (+356336)	chr8: 91444731-91445344
Cotney, J. et al, Gen. Research. 2012 ref. "H3K27Ac Forelimb/Hindlimb"
Visel, A. et al, Nature, 2009 ref. "p300 Whole Limb"
Ahituv Lab ChIP-Seq Data "H3K27Ac Whole Limb"

## Sheet: S1. BARs Cloning
BAR ID	Putative Targets	M.lucifugus-Forward (5'-3')	M.lucifugus-Reverse (5'-3')	Coordinates (Myoluc2)	Size(bp)	M.musculus-Forward (5'-3')	M.musculus-Reverse (5'-3')	Coordinates (mm10)
2	Twist2	AGGACTGGGTATGGGAACCT	GTGTGAGTGTCGGTTTGACC	GL429772:61,580-62,516	937
4	Spry1	TGGAGGGACCTGGATAACAG	TTGCCAATGCAGAAGGATTC	GL429768:3,633,035-3,635,242	2208	CGTGTTGATCAAACCCTTAGC	CTTATTTCATCTGTCCCCCTCA	chr3:37,767,881-37,769,930
61	Shh	GCTGACCGTGTCCCTAAAAG	GTTGGAAGCCTGTGGAACTC	GL430238:475012-476987	1976	GCTTTTGTTGTAGGGATTTTACTTCC	AGCTTAAGTTTGAGTTTAAGTCACAATCTTT	chr5:29,314,592-29,316,261
97	Spg20	GGGAAAATAGAGCATGGGAGA	GGTAGCTTAGCAGGCCACTG	GL429774:19,660,027-19,660,976	950	GGTTCTATCCTGGTGCAAGC	CCCTGTGCAGGGTTAAACAG	chr3:55,526,959-55,527,912
116	HoxD	ACGTGAGCTCCGTAGGACTG	CTTCCCAATGCCATCAAACT	GL429772:6,606,808-6,608,652	1850	ATGGTGGCCCTGTTTGGT	GCTGGGCTCTCCTCACAG	chr2:75,208,491-75,210,420
